# Supplementary material for: Target-Oriented Synthesis of Marine Coelenterazine Derivatives with Anticancer Activity by Applying the Heavy-Atom Effect
Source: Biomedicines. 2021 Sep 11;9(9):1199. doi: 10.3390/biomedicines9091199 (PMC8467094; doi:10.3390/biomedicines9091199)
Supplement: Supplementary file 1 [file biomedicines-09-01199-s001.zip]

Archive with 1 entries (1 files):
- biomedicines-1335325-supplementary.pdf
